# Supplementary material for: Structure, Functionality, Compatibility with Pesticides and Beneficial Microbes, and Potential Applications of a New Delivery System Based on Ink-Jet Technology
Source: Sensors (Basel). 2023 Mar 12;23(6):3053. doi: 10.3390/s23063053 (PMC10058129; doi:10.3390/s23063053)
Supplement: Supplementary file 1 [file sensors-23-03053-s001.zip]

Archive with 1 entries (1 files):
- sensors-2231258-supplementary.pdf
